# Supplementary material for: PANoptosis-based molecular clustering and prognostic signature predicts patient survival and immune landscape in colon cancer
Source: Front Genet. 2022 Sep 14;13:955355. doi: 10.3389/fgene.2022.955355 (PMC9515384; doi:10.3389/fgene.2022.955355)
Supplement: Supplementary file 4 [file Table4.XLSX]

## Sheet: Sheet1
Color	Position	Sample Name	Gene Name	Cq	Concentration	Call	Excluded	Sample Type	Standard	Cq Mean	Cq Error	Concentration Mean	Concentration Error	Replicate Group	Dye	Edited Call	Slope	EPF	Failure	Notes	Sample Prep Notes	Number
255;132;197;238	A1	Sample 1	None	21.33	-	Positive	Unchecked	Unknown	-	21.33	0	-	-		SYBR Green I		0.34	3.09	None			1
255;103;103;103	A2	Sample 2	None	22.41	-	Positive	Unchecked	Unknown	-	22.41	0	-	-		SYBR Green I		2.49	5.85	None			2
255;242;138;21	A3	Sample 3	None	22.65	-	Positive	Unchecked	Unknown	-	22.65	0	-	-		SYBR Green I		2.79	6.11	None			3
255;250;215;15	A4	Sample 4	None	34.89	-	Positive	Unchecked	Unknown	-	34.89	0	-	-		SYBR Green I		3.11	2.61	None			4
255;103;154;47	A5	Sample 5	None	37.42	-	Positive	Unchecked	Unknown	-	37.42	0	-	-		SYBR Green I		0.56	0.92	None			5
255;180;73;149	A6	Sample 6	None	31.52	-	Positive	Unchecked	Unknown	-	31.52	0	-	-		SYBR Green I		2.75	5.53	None			6
255;95;103;174	A7	Sample 7	None	33.73	-	Positive	Unchecked	Unknown	-	33.73	0	-	-		SYBR Green I		2.78	3.76	None			7
255;205;18;55	A8	Sample 8	None	31.64	-	Positive	Unchecked	Unknown	-	31.64	0	-	-		SYBR Green I		2.39	4.53	None			8
255;34;176;146	A9	Sample 9	None	30.89	-	Positive	Unchecked	Unknown	-	30.89	0	-	-		SYBR Green I		2.39	5.33	None			9
255;47;73;113	A10	Sample 10	None	33.27	-	Positive	Unchecked	Unknown	-	33.27	0	-	-		SYBR Green I		2.56	4.2	None			10
255;234;79;79	A11	Sample 11	None	34.85	-	Positive	Unchecked	Unknown	-	34.85	0	-	-		SYBR Green I		2.76	2.46	None			11
255;66;41;24	A12	Sample 12	None	30.86	-	Positive	Unchecked	Unknown	-	30.86	0	-	-		SYBR Green I		0.51	1.97	None			12
255;66;41;24	B1	Sample 13	None	21.73	-	Positive	Unchecked	Unknown	-	21.73	0	-	-		SYBR Green I		0.36	3.29	None			13
255;132;197;238	B2	Sample 14	None	17.97	-	Positive	Unchecked	Unknown	-	17.97	0	-	-		SYBR Green I		2.6	6.06	None			14
255;103;103;103	B3	Sample 15	None	18.26	-	Positive	Unchecked	Unknown	-	18.26	0	-	-		SYBR Green I		2.45	5.97	None			15
255;242;138;21	B4	Sample 16	None	26.96	-	Positive	Unchecked	Unknown	-	26.96	0	-	-		SYBR Green I		2.91	6.34	None			16
255;250;215;15	B5	Sample 17	None	26.85	-	Positive	Unchecked	Unknown	-	26.85	0	-	-		SYBR Green I		2.85	6.3	None			17
255;103;154;47	B6	Sample 18	None	28.13	-	Positive	Unchecked	Unknown	-	28.13	0	-	-		SYBR Green I		2.51	5.91	None			18
255;180;73;149	B7	Sample 19	None	28.55	-	Positive	Unchecked	Unknown	-	28.55	0	-	-		SYBR Green I		2.81	6.12	None			19
255;95;103;174	B8	Sample 20	None	32.23	-	Positive	Unchecked	Unknown	-	32.23	0	-	-		SYBR Green I		2.4	4.66	None			20
255;205;18;55	B9	Sample 21	None	34.31	-	Positive	Unchecked	Unknown	-	34.31	0	-	-		SYBR Green I		0.81	1.6	None			21
255;34;176;146	B10	Sample 22	None	32.72	-	Positive	Unchecked	Unknown	-	32.72	0	-	-		SYBR Green I		2.67	4.51	None			22
255;47;73;113	B11	Sample 23	None	35.66	-	Positive	Unchecked	Unknown	-	35.66	0	-	-		SYBR Green I		1.91	2.03	None			23
255;234;79;79	B12	Sample 24	None	29.92	-	Positive	Unchecked	Unknown	-	29.92	0	-	-		SYBR Green I		0.46	1.95	None			24
255;234;79;79	C1	Sample 25	None	21.18	-	Positive	Unchecked	Unknown	-	21.18	0	-	-		SYBR Green I		0.26	2.36	None			25
255;66;41;24	C2	Sample 26	None	23.78	-	Positive	Unchecked	Unknown	-	23.78	0	-	-		SYBR Green I		2.83	6.16	None			26
255;132;197;238	C3	Sample 27	None	23.85	-	Positive	Unchecked	Unknown	-	23.85	0	-	-		SYBR Green I		2.53	5.94	None			27
255;103;103;103	C4	Sample 28	None	36.41	-	Positive	Unchecked	Unknown	-	36.41	0	-	-		SYBR Green I		1	1.4	None			28
255;242;138;21	C5	Sample 29	None	36.77	-	Positive	Unchecked	Unknown	-	36.77	0	-	-		SYBR Green I		0.83	1.23	None			29
255;250;215;15	C6	Sample 30	None	30.67	-	Positive	Unchecked	Unknown	-	30.67	0	-	-		SYBR Green I		2.75	5.66	None			30
255;103;154;47	C7	Sample 31	None	30.83	-	Positive	Unchecked	Unknown	-	30.83	0	-	-		SYBR Green I		2.91	5.87	None			31
255;180;73;149	C8	Sample 32	None	35.18	-	Positive	Unchecked	Unknown	-	35.18	0	-	-		SYBR Green I		0.09	0.53	None			32
255;95;103;174	C9	Sample 33	None	34.91	-	Positive	Unchecked	Unknown	-	34.91	0	-	-		SYBR Green I		2.81	2.47	None			33
255;205;18;55	C10	Sample 34	None	34.32	-	Positive	Unchecked	Unknown	-	34.32	0	-	-		SYBR Green I		2.09	2.24	None			34
255;34;176;146	C11	Sample 35	None	34.1	-	Positive	Unchecked	Unknown	-	34.1	0	-	-		SYBR Green I		2.59	2.87	None			35
255;47;73;113	C12	Sample 36	None	27.91	-	Positive	Unchecked	Unknown	-	27.91	0	-	-		SYBR Green I		0.52	2.86	None			36
255;47;73;113	D1	Sample 37	None	19.54	-	Positive	Unchecked	Unknown	-	19.54	0	-	-		SYBR Green I		0.42	3.25	None			37
255;234;79;79	D2	Sample 38	None	20.47	-	Positive	Unchecked	Unknown	-	20.47	0	-	-		SYBR Green I		2.24	5.55	None			38
255;66;41;24	D3	Sample 39	None	20.27	-	Positive	Unchecked	Unknown	-	20.27	0	-	-		SYBR Green I		2.04	5.29	None			39
255;132;197;238	D4	Sample 40	None	30.6	-	Positive	Unchecked	Unknown	-	30.6	0	-	-		SYBR Green I		2.26	5.45	None			40
255;103;103;103	D5	Sample 41	None	31.57	-	Positive	Unchecked	Unknown	-	31.57	0	-	-		SYBR Green I		2.52	5.35	None			41
255;242;138;21	D6	Sample 42	None	28.82	-	Positive	Unchecked	Unknown	-	28.82	0	-	-		SYBR Green I		2.4	5.83	None			42
255;250;215;15	D7	Sample 43	None	28.21	-	Positive	Unchecked	Unknown	-	28.21	0	-	-		SYBR Green I		2.24	5.71	None			43
255;103;154;47	D8	Sample 44	None	26.56	-	Positive	Unchecked	Unknown	-	26.56	0	-	-		SYBR Green I		2.14	5.79	None			44
255;180;73;149	D9	Sample 45	None	26.34	-	Positive	Unchecked	Unknown	-	26.34	0	-	-		SYBR Green I		2.06	5.72	None			45
255;95;103;174	D10	Sample 46	None	29.77	-	Positive	Unchecked	Unknown	-	29.77	0	-	-		SYBR Green I		2.35	5.6	None			46
255;205;18;55	D11	Sample 47	None	29.86	-	Positive	Unchecked	Unknown	-	29.86	0	-	-		SYBR Green I		2.48	5.68	None			47
255;34;176;146	D12	Sample 48	None	30.17	-	Positive	Unchecked	Unknown	-	30.17	0	-	-		SYBR Green I		0.22	1.53	None			48
255;34;176;146	E1	Sample 49	None	22.71	-	Positive	Unchecked	Unknown	-	22.71	0	-	-		SYBR Green I		0.31	2.59	None			49
255;47;73;113	E2	Sample 50	None	24.33	-	Positive	Unchecked	Unknown	-	24.33	0	-	-		SYBR Green I		2.4	5.82	None			50
255;234;79;79	E3	Sample 51	None	24.22	-	Positive	Unchecked	Unknown	-	24.22	0	-	-		SYBR Green I		2.2	5.64	None			51
255;66;41;24	E4	Sample 52	None	35.47	-	Positive	Unchecked	Unknown	-	35.47	0	-	-		SYBR Green I		2.73	2.17	None			52
255;132;197;238	E5	Sample 53	None	35.77	-	Positive	Unchecked	Unknown	-	35.77	0	-	-		SYBR Green I		2.15	2.06	None			53
255;103;103;103	E6	Sample 54	None	32.62	-	Positive	Unchecked	Unknown	-	32.62	0	-	-		SYBR Green I		2.25	4.45	None			54
255;242;138;21	E7	Sample 55	None	31.74	-	Positive	Unchecked	Unknown	-	31.74	0	-	-		SYBR Green I		2.33	5.15	None			55
255;250;215;15	E8	Sample 56	None	32.15	-	Positive	Unchecked	Unknown	-	32.15	0	-	-		SYBR Green I		1.92	3.79	None			56
255;103;154;47	E9	Sample 57	None	30.4	-	Positive	Unchecked	Unknown	-	30.4	0	-	-		SYBR Green I		2.3	5.45	None			57
255;180;73;149	E10	Sample 58	None	31.18	-	Positive	Unchecked	Unknown	-	31.18	0	-	-		SYBR Green I		2.17	5.23	None			58
255;95;103;174	E11	Sample 59	None	32.59	-	Positive	Unchecked	Unknown	-	32.59	0	-	-		SYBR Green I		2.53	4.47	None			59
255;205;18;55	E12	Sample 60	None	29.03	-	Positive	Unchecked	Unknown	-	29.03	0	-	-		SYBR Green I		0.38	2.35	None			60
255;205;18;55	F1	Sample 61	None	24.67	-	Positive	Unchecked	Unknown	-	24.67	0	-	-		SYBR Green I		0.4	2.97	None			61
255;34;176;146	F2	Sample 62	None	18.5	-	Positive	Unchecked	Unknown	-	18.5	0	-	-		SYBR Green I		2.11	6	None			62
255;47;73;113	F3	Sample 63	None	18.29	-	Positive	Unchecked	Unknown	-	18.29	0	-	-		SYBR Green I		2.11	5.59	None			63
255;234;79;79	F4	Sample 64	None	27.58	-	Positive	Unchecked	Unknown	-	27.58	0	-	-		SYBR Green I		2.3	5.87	None			64
255;66;41;24	F5	Sample 65	None	27.95	-	Positive	Unchecked	Unknown	-	27.95	0	-	-		SYBR Green I		2.22	5.71	None			65
255;132;197;238	F6	Sample 66	None	27.29	-	Positive	Unchecked	Unknown	-	27.29	0	-	-		SYBR Green I		2.25	5.76	None			66
255;103;103;103	F7	Sample 67	None	27.72	-	Positive	Unchecked	Unknown	-	27.72	0	-	-		SYBR Green I		1.87	5.3	None			67
255;242;138;21	F8	Sample 68	None	30.99	-	Positive	Unchecked	Unknown	-	30.99	0	-	-		SYBR Green I		2	5.07	None			68
255;250;215;15	F9	Sample 69	None	32.26	-	Positive	Unchecked	Unknown	-	32.26	0	-	-		SYBR Green I		2.02	4.37	None			69
255;103;154;47	F10	Sample 70	None	28.48	-	Positive	Unchecked	Unknown	-	28.48	0	-	-		SYBR Green I		2.15	5.57	None			70
255;180;73;149	F11	Sample 71	None	28.21	-	Positive	Unchecked	Unknown	-	28.21	0	-	-		SYBR Green I		1.31	4.81	None			71
255;95;103;174	F12	Sample 72	None	30.19	-	Positive	Unchecked	Unknown	-	30.19	0	-	-		SYBR Green I		0.19	1.48	None			72
255;95;103;174	G1	Sample 73	None	26.48	-	Positive	Unchecked	Unknown	-	26.48	0	-	-		SYBR Green I		0.58	3.02	None			73
255;205;18;55	G2	Sample 74	None	23.71	-	Positive	Unchecked	Unknown	-	23.71	0	-	-		SYBR Green I		2.41	5.94	None			74
255;34;176;146	G3	Sample 75	None	23.24	-	Positive	Unchecked	Unknown	-	23.24	0	-	-		SYBR Green I		2.37	5.67	None			75
255;47;73;113	G4	Sample 76	None	35.86	-	Positive	Unchecked	Unknown	-	35.86	0	-	-		SYBR Green I		2.3	2.1	None			76
255;234;79;79	G5	Sample 77	None	35.69	-	Positive	Unchecked	Unknown	-	35.69	0	-	-		SYBR Green I		2.47	2.17	None			77
255;66;41;24	G6	Sample 78	None	30.65	-	Positive	Unchecked	Unknown	-	30.65	0	-	-		SYBR Green I		2.53	5.66	None			78
255;132;197;238	G7	Sample 79	None	30.32	-	Positive	Unchecked	Unknown	-	30.32	0	-	-		SYBR Green I		2.67	5.84	None			79
255;103;103;103	G8	Sample 80	None	31.36	-	Positive	Unchecked	Unknown	-	31.36	0	-	-		SYBR Green I		2.28	5.03	None			80
255;242;138;21	G9	Sample 81	None	30.94	-	Positive	Unchecked	Unknown	-	30.94	0	-	-		SYBR Green I		2.37	5.37	None			81
255;250;215;15	G10	Sample 82	None	28.97	-	Positive	Unchecked	Unknown	-	28.97	0	-	-		SYBR Green I		2.39	5.81	None			82
255;103;154;47	G11	Sample 83	None	28.28	-	Positive	Unchecked	Unknown	-	28.28	0	-	-		SYBR Green I		2.08	5.42	None			83
255;180;73;149	G12	Sample 84	None	28.91	-	Positive	Unchecked	Unknown	-	28.91	0	-	-		SYBR Green I		0.47	2.84	None			84
255;180;73;149	H1	Sample 85	None	24.68	-	Positive	Unchecked	Unknown	-	24.68	0	-	-		SYBR Green I		0.4	2.99	None			85
255;95;103;174	H2	Sample 86	None	23.66	-	Positive	Unchecked	Unknown	-	23.66	0	-	-		SYBR Green I		2.19	5.74	None			86
255;205;18;55	H3	Sample 87	None	23.7	-	Positive	Unchecked	Unknown	-	23.7	0	-	-		SYBR Green I		2.36	5.8	None			87
255;34;176;146	H4	Sample 88	None	33.67	-	Positive	Unchecked	Unknown	-	33.67	0	-	-		SYBR Green I		2.58	3.62	None			88
255;47;73;113	H5	Sample 89	None	35.94	-	Positive	Unchecked	Unknown	-	35.94	0	-	-		SYBR Green I		2.18	2.07	None			89
255;234;79;79	H6	Sample 90	None	31.67	-	Positive	Unchecked	Unknown	-	31.67	0	-	-		SYBR Green I		2.49	5.34	None			90
255;66;41;24	H7	Sample 91	None	30.96	-	Positive	Unchecked	Unknown	-	30.96	0	-	-		SYBR Green I		2.61	5.64	None			91
255;132;197;238	H8	Sample 92	None	30.66	-	Positive	Unchecked	Unknown	-	30.66	0	-	-		SYBR Green I		2.09	5.23	None			92
255;103;103;103	H9	Sample 93	None	34.34	-	Positive	Unchecked	Unknown	-	34.34	0	-	-		SYBR Green I		2.36	2.39	None			93
255;242;138;21	H10	Sample 94	None	29.22	-	Positive	Unchecked	Unknown	-	29.22	0	-	-		SYBR Green I		2.05	5.36	None			94
255;250;215;15	H11	Sample 95	None	29.67	-	Positive	Unchecked	Unknown	-	29.67	0	-	-		SYBR Green I		2.08	5.4	None			95
255;103;154;47	H12	Sample 96	None	29.07	-	Positive	Unchecked	Unknown	-	29.07	0	-	-		SYBR Green I		0.33	2.12	None			96
255;132;197;238	A1	Sample 1	None	23.66	-	Positive	Unchecked	Unknown	-	23.66	0	-	-		SYBR Green I		0.42	3.35	None			1
255;103;103;103	A2	Sample 2	None	24.05	-	Positive	Unchecked	Unknown	-	24.05	0	-	-		SYBR Green I		2.94	6.35	None			2
255;242;138;21	A3	Sample 3	None	24.38	-	Positive	Unchecked	Unknown	-	24.38	0	-	-		SYBR Green I		3.1	6.56	None			3
255;250;215;15	A4	Sample 4	None	31.23	-	Positive	Unchecked	Unknown	-	31.23	0	-	-		SYBR Green I		3.16	2.33	None			4
255;103;154;47	A5	Sample 5	None	30.96	-	Positive	Unchecked	Unknown	-	30.96	0	-	-		SYBR Green I		2.5	5.54	None			5
255;180;73;149	A6	Sample 6	None	35.39	-	Positive	Unchecked	Unknown	-	35.39	0	-	-		SYBR Green I		2.99	2.27	None			6
255;95;103;174	A7	Sample 7	None	35.18	-	Positive	Unchecked	Unknown	-	35.18	0	-	-		SYBR Green I		3.06	2.47	None			7
255;205;18;55	A8	Sample 8	None	33.34	-	Positive	Unchecked	Unknown	-	33.34	0	-	-		SYBR Green I		2.79	3.17	None			8
255;34;176;146	A9	Sample 9	None	30.8	-	Positive	Unchecked	Unknown	-	30.8	0	-	-		SYBR Green I		2.48	5.45	None			9
255;47;73;113	A10	Sample 10	None	35.73	-	Positive	Unchecked	Unknown	-	35.73	0	-	-		SYBR Green I		2.63	2.22	None			10
255;234;79;79	A11	Sample 11	None	35.22	-	Negative	Unchecked	Unknown	-	35.22	0	-	-		SYBR Green I		0.06	0.28	None			11
255;66;41;24	A12	Sample 12	None	31.59	-	Positive	Unchecked	Unknown	-	31.59	0	-	-		SYBR Green I		0.75	2.21	None			12
255;66;41;24	B1	Sample 13	None	22.68	-	Positive	Unchecked	Unknown	-	22.68	0	-	-		SYBR Green I		0.39	3.17	None			13
255;132;197;238	B2	Sample 14	None	19.16	-	Positive	Unchecked	Unknown	-	19.16	0	-	-		SYBR Green I		2.75	6.12	None			14
255;103;103;103	B3	Sample 15	None	19.85	-	Positive	Unchecked	Unknown	-	19.85	0	-	-		SYBR Green I		2.98	6.47	None			15
255;242;138;21	B4	Sample 16	None	29.83	-	Positive	Unchecked	Unknown	-	29.83	0	-	-		SYBR Green I		3.16	6.29	None			16
255;250;215;15	B5	Sample 17	None	30.4	-	Positive	Unchecked	Unknown	-	30.4	0	-	-		SYBR Green I		3.04	6.06	None			17
255;103;154;47	B6	Sample 18	None	29.4	-	Positive	Unchecked	Unknown	-	29.4	0	-	-		SYBR Green I		2.59	5.93	None			18
255;180;73;149	B7	Sample 19	None	29.15	-	Positive	Unchecked	Unknown	-	29.15	0	-	-		SYBR Green I		2.5	5.81	None			19
255;95;103;174	B8	Sample 20	None	30.52	-	Positive	Unchecked	Unknown	-	30.52	0	-	-		SYBR Green I		2.54	5.67	None			20
255;205;18;55	B9	Sample 21	None	33.83	-	Positive	Unchecked	Unknown	-	33.83	0	-	-		SYBR Green I		2.64	3.21	None			21
255;34;176;146	B10	Sample 22	None	32.98	-	Positive	Unchecked	Unknown	-	32.98	0	-	-		SYBR Green I		2.9	4.5	None			22
255;47;73;113	B11	Sample 23	None	33.6	-	Positive	Unchecked	Unknown	-	33.6	0	-	-		SYBR Green I		3.2	3.76	None			23
255;234;79;79	B12	Sample 24	None	30.35	-	Positive	Unchecked	Unknown	-	30.35	0	-	-		SYBR Green I		0.48	2.21	None			24
255;234;79;79	C1	Sample 25	None	21.76	-	Positive	Unchecked	Unknown	-	21.76	0	-	-		SYBR Green I		0.26	2.11	None			25
255;66;41;24	C2	Sample 26	None	25.17	-	Positive	Unchecked	Unknown	-	25.17	0	-	-		SYBR Green I		3.28	6.56	None			26
255;132;197;238	C3	Sample 27	None	26.18	-	Positive	Unchecked	Unknown	-	26.18	0	-	-		SYBR Green I		2.09	5.66	None			27
255;103;103;103	C4	Sample 28	None	30.8	-	Negative	Unchecked	Unknown	-	30.8	0	-	-		SYBR Green I		0.01	0.17	None			28
255;242;138;21	C5	Sample 29	None	31.2	-	Negative	Unchecked	Unknown	-	31.2	0	-	-		SYBR Green I		0.02	0.2	None			29
255;250;215;15	C6	Sample 30	None	31.8	-	Positive	Unchecked	Unknown	-	31.8	0	-	-		SYBR Green I		2.59	4.87	None			30
255;103;154;47	C7	Sample 31	None	31.64	-	Positive	Unchecked	Unknown	-	31.64	0	-	-		SYBR Green I		2.78	5.22	None			31
255;180;73;149	C8	Sample 32	None	34.15	-	Positive	Unchecked	Unknown	-	34.15	0	-	-		SYBR Green I		3.01	2.81	None			32
255;95;103;174	C9	Sample 33	None	35.91	-	Positive	Unchecked	Unknown	-	35.91	0	-	-		SYBR Green I		1.35	1.75	None			33
255;205;18;55	C10	Sample 34	None	31.73	-	Positive	Unchecked	Unknown	-	31.73	0	-	-		SYBR Green I		3.02	5.31	None			34
255;34;176;146	C11	Sample 35	None	31.77	-	Positive	Unchecked	Unknown	-	31.77	0	-	-		SYBR Green I		3.34	5.67	None			35
255;47;73;113	C12	Sample 36	None	29.11	-	Positive	Unchecked	Unknown	-	29.11	0	-	-		SYBR Green I		0.68	3.04	None			36
255;47;73;113	D1	Sample 37	None	20.4	-	Positive	Unchecked	Unknown	-	20.4	0	-	-		SYBR Green I		0.39	3	None			37
255;234;79;79	D2	Sample 38	None	22.18	-	Positive	Unchecked	Unknown	-	22.18	0	-	-		SYBR Green I		2.94	6.22	None			38
255;66;41;24	D3	Sample 39	None	22.24	-	Positive	Unchecked	Unknown	-	22.24	0	-	-		SYBR Green I		2.4	5.8	None			39
255;132;197;238	D4	Sample 40	None	34.84	-	Positive	Unchecked	Unknown	-	34.84	0	-	-		SYBR Green I		3.54	2.69	None			40
255;103;103;103	D5	Sample 41	None	35.22	-	Positive	Unchecked	Unknown	-	35.22	0	-	-		SYBR Green I		3.54	2.39	None			41
255;242;138;21	D6	Sample 42	None	30.78	-	Positive	Unchecked	Unknown	-	30.78	0	-	-		SYBR Green I		2.64	5.71	None			42
255;250;215;15	D7	Sample 43	None	30.38	-	Positive	Unchecked	Unknown	-	30.38	0	-	-		SYBR Green I		2.81	5.83	None			43
255;103;154;47	D8	Sample 44	None	26.74	-	Positive	Unchecked	Unknown	-	26.74	0	-	-		SYBR Green I		2.64	6.3	None			44
255;180;73;149	D9	Sample 45	None	26.41	-	Positive	Unchecked	Unknown	-	26.41	0	-	-		SYBR Green I		2.64	6.29	None			45
255;95;103;174	D10	Sample 46	None	28.88	-	Positive	Unchecked	Unknown	-	28.88	0	-	-		SYBR Green I		2.96	6.27	None			46
255;205;18;55	D11	Sample 47	None	28.48	-	Positive	Unchecked	Unknown	-	28.48	0	-	-		SYBR Green I		2.99	6.34	None			47
255;34;176;146	D12	Sample 48	None	31.12	-	Positive	Unchecked	Unknown	-	31.12	0	-	-		SYBR Green I		0.27	1.68	None			48
255;34;176;146	E1	Sample 49	None	23.65	-	Positive	Unchecked	Unknown	-	23.65	0	-	-		SYBR Green I		0.29	2.48	None			49
255;47;73;113	E2	Sample 50	None	25.55	-	Positive	Unchecked	Unknown	-	25.55	0	-	-		SYBR Green I		2.68	6.15	None			50
255;234;79;79	E3	Sample 51	None	25.51	-	Positive	Unchecked	Unknown	-	25.51	0	-	-		SYBR Green I		2.56	6	None			51
255;66;41;24	E4	Sample 52	None	33.36	-	Positive	Unchecked	Unknown	-	33.36	0	-	-		SYBR Green I		2.53	4	None			52
255;132;197;238	E5	Sample 53	None	32.88	-	Negative	Unchecked	Unknown	-	32.88	0	-	-		SYBR Green I		0.02	0.18	None			53
255;103;103;103	E6	Sample 54	None	34.3	-	Positive	Unchecked	Unknown	-	34.3	0	-	-		SYBR Green I		2.72	3.1	None			54
255;242;138;21	E7	Sample 55	None	35.55	-	Positive	Unchecked	Unknown	-	35.55	0	-	-		SYBR Green I		2.59	2.22	None			55
255;250;215;15	E8	Sample 56	None	36.47	-	Positive	Unchecked	Unknown	-	36.47	0	-	-		SYBR Green I		0.78	1.26	None			56
255;103;154;47	E9	Sample 57	None	30.87	-	Positive	Unchecked	Unknown	-	30.87	0	-	-		SYBR Green I		2.58	5.46	None			57
255;180;73;149	E10	Sample 58	None	33.36	-	Positive	Unchecked	Unknown	-	33.36	0	-	-		SYBR Green I		2.75	4.03	None			58
255;95;103;174	E11	Sample 59	None	33.47	-	Positive	Unchecked	Unknown	-	33.47	0	-	-		SYBR Green I		3.08	3.86	None			59
255;205;18;55	E12	Sample 60	None	29.73	-	Positive	Unchecked	Unknown	-	29.73	0	-	-		SYBR Green I		0.57	2.47	None			60
255;205;18;55	F1	Sample 61	None	24.21	-	Positive	Unchecked	Unknown	-	24.21	0	-	-		SYBR Green I		0.48	3.02	None			61
255;34;176;146	F2	Sample 62	None	19.02	-	Positive	Unchecked	Unknown	-	19.02	0	-	-		SYBR Green I		2.61	5.98	None			62
255;47;73;113	F3	Sample 63	None	19.01	-	Positive	Unchecked	Unknown	-	19.01	0	-	-		SYBR Green I		2.5	5.9	None			63
255;234;79;79	F4	Sample 64	None	30.49	-	Positive	Unchecked	Unknown	-	30.49	0	-	-		SYBR Green I		2.55	5.46	None			64
255;66;41;24	F5	Sample 65	None	30.42	-	Positive	Unchecked	Unknown	-	30.42	0	-	-		SYBR Green I		2.85	5.97	None			65
255;132;197;238	F6	Sample 66	None	28.36	-	Positive	Unchecked	Unknown	-	28.36	0	-	-		SYBR Green I		2.42	5.87	None			66
255;103;103;103	F7	Sample 67	None	28.37	-	Positive	Unchecked	Unknown	-	28.37	0	-	-		SYBR Green I		2.29	5.91	None			67
255;242;138;21	F8	Sample 68	None	31.55	-	Positive	Unchecked	Unknown	-	31.55	0	-	-		SYBR Green I		2.53	5.23	None			68
255;250;215;15	F9	Sample 69	None	32.01	-	Positive	Unchecked	Unknown	-	32.01	0	-	-		SYBR Green I		2.48	4.8	None			69
255;103;154;47	F10	Sample 70	None	29.33	-	Positive	Unchecked	Unknown	-	29.33	0	-	-		SYBR Green I		2.44	5.75	None			70
255;180;73;149	F11	Sample 71	None	30.8	-	Positive	Unchecked	Unknown	-	30.8	0	-	-		SYBR Green I		2.96	5.63	None			71
255;95;103;174	F12	Sample 72	None	31.78	-	Positive	Unchecked	Unknown	-	31.78	0	-	-		SYBR Green I		0.19	1.29	None			72
255;95;103;174	G1	Sample 73	None	26.65	-	Positive	Unchecked	Unknown	-	26.65	0	-	-		SYBR Green I		0.69	3.04	None			73
255;205;18;55	G2	Sample 74	None	24.36	-	Positive	Unchecked	Unknown	-	24.36	0	-	-		SYBR Green I		2.43	5.89	None			74
255;34;176;146	G3	Sample 75	None	24.33	-	Positive	Unchecked	Unknown	-	24.33	0	-	-		SYBR Green I		2.26	5.72	None			75
255;47;73;113	G4	Sample 76	None	35.82	-	Positive	Unchecked	Unknown	-	35.82	0	-	-		SYBR Green I		2.21	2.05	None			76
255;234;79;79	G5	Sample 77	None	35.66	-	Negative	Unchecked	Unknown	-	35.66	0	-	-		SYBR Green I		0.01	0.13	None			77
255;66;41;24	G6	Sample 78	None	31.05	-	Positive	Unchecked	Unknown	-	31.05	0	-	-		SYBR Green I		2.38	5.44	None			78
255;132;197;238	G7	Sample 79	None	31.44	-	Positive	Unchecked	Unknown	-	31.44	0	-	-		SYBR Green I		2.55	5.44	None			79
255;103;103;103	G8	Sample 80	None	31	-	Positive	Unchecked	Unknown	-	31	0	-	-		SYBR Green I		2.22	5.09	None			80
255;242;138;21	G9	Sample 81	None	30.84	-	Positive	Unchecked	Unknown	-	30.84	0	-	-		SYBR Green I		2.44	5.46	None			81
255;250;215;15	G10	Sample 82	None	30.37	-	Positive	Unchecked	Unknown	-	30.37	0	-	-		SYBR Green I		2.46	5.68	None			82
255;103;154;47	G11	Sample 83	None	31.59	-	Positive	Unchecked	Unknown	-	31.59	0	-	-		SYBR Green I		2.87	5.37	None			83
255;180;73;149	G12	Sample 84	None	29.14	-	Positive	Unchecked	Unknown	-	29.14	0	-	-		SYBR Green I		0.71	3.37	None			84
255;180;73;149	H1	Sample 85	None	24.68	-	Positive	Unchecked	Unknown	-	24.68	0	-	-		SYBR Green I		0.46	3.16	None			85
255;95;103;174	H2	Sample 86	None	21.76	-	Positive	Unchecked	Unknown	-	21.76	0	-	-		SYBR Green I		2.78	6.16	None			86
255;205;18;55	H3	Sample 87	None	23.14	-	Positive	Unchecked	Unknown	-	23.14	0	-	-		SYBR Green I		2.48	6.16	None			87
255;34;176;146	H4	Sample 88	None	33.84	-	Positive	Unchecked	Unknown	-	33.84	0	-	-		SYBR Green I		1.47	3.27	None			88
255;47;73;113	H5	Sample 89	None	33.54	-	Positive	Unchecked	Unknown	-	33.54	0	-	-		SYBR Green I		2.71	4.04	None			89
255;234;79;79	H6	Sample 90	None	30	-	Positive	Unchecked	Unknown	-	30	0	-	-		SYBR Green I		1.91	5.16	None			90
255;66;41;24	H7	Sample 91	None	29.97	-	Positive	Unchecked	Unknown	-	29.97	0	-	-		SYBR Green I		2.44	5.66	None			91
255;132;197;238	H8	Sample 92	None	30.33	-	Positive	Unchecked	Unknown	-	30.33	0	-	-		SYBR Green I		2.03	5.28	None			92
255;103;103;103	H9	Sample 93	None	31.29	-	Positive	Unchecked	Unknown	-	31.29	0	-	-		SYBR Green I		2.61	5.46	None			93
255;242;138;21	H10	Sample 94	None	27.74	-	Positive	Unchecked	Unknown	-	27.74	0	-	-		SYBR Green I		1.82	5.19	None			94
255;250;215;15	H11	Sample 95	None	28.11	-	Positive	Unchecked	Unknown	-	28.11	0	-	-		SYBR Green I		2.56	5.99	None			95
255;103;154;47	H12	Sample 96	None	29.72	-	Positive	Unchecked	Unknown	-	29.72	0	-	-		SYBR Green I		0.47	2.66	None			96
255;103;103;103	A2	Sample 2	None	24.86	-	Positive	Unchecked	Unknown	-	24.86	0	-	-		SYBR Green I		2.23	5.73	None			2
255;242;138;21	A3	Sample 3	None	24.78	-	Positive	Unchecked	Unknown	-	24.78	0	-	-		SYBR Green I		2.11	5.51	None			3
255;250;215;15	A4	Sample 4	None	35.88	-	Positive	Unchecked	Unknown	-	35.88	0	-	-		SYBR Green I		1.93	1.99	None			4
255;103;154;47	A5	Sample 5	None	34.66	-	Negative	Unchecked	Unknown	-	34.66	-	-	-		SYBR Green I		0.15	0.36	None			5
255;180;73;149	A6	Sample 6	None	24.69	-	Positive	Unchecked	Unknown	-	24.69	0	-	-		SYBR Green I		2.03	5.53	None			6
255;95;103;174	A7	Sample 7	None	24.49	-	Positive	Unchecked	Unknown	-	24.49	0	-	-		SYBR Green I		1.74	5.11	None			7
255;205;18;55	A8	Sample 8	None		-	Negative	Unchecked	Unknown	-	-	-	-	-		SYBR Green I		0	0	None			8
255;34;176;146	A9	Sample 9	None	-	-	Negative	Unchecked	Unknown	-	-	-	-	-		SYBR Green I		0.08	0.18	None			9
255;47;73;113	A10	Sample 10	None	31.25	-	Positive	Unchecked	Unknown	-	31.25	0	-	-		SYBR Green I		2.15	5.19	None			10
255;234;79;79	A11	Sample 11	None	31.8	-	Positive	Unchecked	Unknown	-	31.8	0	-	-		SYBR Green I		2.28	5.02	None			11
255;132;197;238	B2	Sample 14	None	20.72	-	Positive	Unchecked	Unknown	-	20.72	0	-	-		SYBR Green I		2.31	5.83	None			14
255;103;103;103	B3	Sample 15	None	20.77	-	Positive	Unchecked	Unknown	-	20.77	0	-	-		SYBR Green I		2.41	5.93	None			15
255;242;138;21	B4	Sample 16	None	31.31	-	Positive	Unchecked	Unknown	-	31.31	0	-	-		SYBR Green I		1.75	4.75	None			16
255;250;215;15	B5	Sample 17	None	31.19	-	Positive	Unchecked	Unknown	-	31.19	0	-	-		SYBR Green I		1.71	4.72	None			17
255;103;154;47	B6	Sample 18	None	24.37	-	Positive	Unchecked	Unknown	-	24.37	0	-	-		SYBR Green I		1.5	4.67	None			18
255;180;73;149	B7	Sample 19	None	24.35	-	Positive	Unchecked	Unknown	-	24.35	0	-	-		SYBR Green I		1.87	5.3	None			19
255;95;103;174	B8	Sample 20	None	36.04	-	Positive	Unchecked	Unknown	-	36.04	0	-	-		SYBR Green I		1.37	1.74	None			20
255;205;18;55	B9	Sample 21	None	-	-	Negative	Unchecked	Unknown	-	-	-	-	-		SYBR Green I		0.01	0.03	None			21
255;34;176;146	B10	Sample 22	None	35.26	-	Positive	Unchecked	Unknown	-	35.26	0	-	-		SYBR Green I		2.5	2.37	None			22
255;47;73;113	B11	Sample 23	None	34.46	-	Positive	Unchecked	Unknown	-	34.46	0	-	-		SYBR Green I		2.59	2.93	None			23
255;66;41;24	C2	Sample 26	None	23.1	-	Positive	Unchecked	Unknown	-	23.1	0	-	-		SYBR Green I		2.34	5.82	None			26
255;132;197;238	C3	Sample 27	None	23.03	-	Positive	Unchecked	Unknown	-	23.03	0	-	-		SYBR Green I		2.38	5.85	None			27
255;103;103;103	C4	Sample 28	None	-	-	Negative	Unchecked	Unknown	-	-	-	-	-		SYBR Green I		0.02	0.18	None			28
255;242;138;21	C5	Sample 29	None	-	-	Negative	Unchecked	Unknown	-	-	-	-	-		SYBR Green I		0.03	0.19	None			29
255;250;215;15	C6	Sample 30	None	25.02	-	Positive	Unchecked	Unknown	-	25.02	0	-	-		SYBR Green I		2.34	6.3	None			30
255;103;154;47	C7	Sample 31	None	24.6	-	Positive	Unchecked	Unknown	-	24.6	0	-	-		SYBR Green I		1.9	5.34	None			31
255;180;73;149	C8	Sample 32	None	37.23	-	Positive	Unchecked	Unknown	-	37.23	0	-	-		SYBR Green I		0.68	1.04	None			32
255;95;103;174	C9	Sample 33	None	37.11	-	Positive	Unchecked	Unknown	-	37.11	0	-	-		SYBR Green I		0.8	1.16	None			33
255;205;18;55	C10	Sample 34	None	34.7	-	Positive	Unchecked	Unknown	-	34.7	0	-	-		SYBR Green I		2.56	2.7	None			34
255;34;176;146	C11	Sample 35	None	32.75	-	Positive	Unchecked	Unknown	-	32.75	0	-	-		SYBR Green I		2.25	4.27	None			35
255;234;79;79	D2	Sample 38	None	22.8	-	Positive	Unchecked	Unknown	-	22.8	0	-	-		SYBR Green I		2.43	5.94	None			38
255;66;41;24	D3	Sample 39	None	23.13	-	Positive	Unchecked	Unknown	-	23.13	0	-	-		SYBR Green I		2.61	6.16	None			39
255;132;197;238	D4	Sample 40	None	-	-	Negative	Unchecked	Unknown	-	-	-	-	-		SYBR Green I		0.01	0.02	None			40
255;103;103;103	D5	Sample 41	None	-	-	Negative	Unchecked	Unknown	-	-	-	-	-		SYBR Green I		0.02	0.12	None			41
255;242;138;21	D6	Sample 42	None	24.29	-	Positive	Unchecked	Unknown	-	24.29	0	-	-		SYBR Green I		2.2	5.74	None			42
255;250;215;15	D7	Sample 43	None	24.1	-	Positive	Unchecked	Unknown	-	24.1	0	-	-		SYBR Green I		2	5.52	None			43
255;103;154;47	D8	Sample 44	None	-	-	Negative	Unchecked	Unknown	-	-	-	-	-		SYBR Green I		0	0.03	None			44
255;180;73;149	D9	Sample 45	None	-	-	Negative	Unchecked	Unknown	-	-	-	-	-		SYBR Green I		0.05	0.12	None			45
255;95;103;174	D10	Sample 46	None	36.13	-	Positive	Unchecked	Unknown	-	36.13	0	-	-		SYBR Green I		1.67	1.86	None			46
255;205;18;55	D11	Sample 47	None	35.78	-	Positive	Unchecked	Unknown	-	35.78	0	-	-		SYBR Green I		2.42	2.18	None			47
255;47;73;113	E2	Sample 50	None	21.4	-	Positive	Unchecked	Unknown	-	21.4	0	-	-		SYBR Green I		2.87	6.44	None			50
255;234;79;79	E3	Sample 51	None	21.26	-	Positive	Unchecked	Unknown	-	21.26	0	-	-		SYBR Green I		2.54	6.07	None			51
255;66;41;24	E4	Sample 52	None	-	-	Negative	Unchecked	Unknown	-	-	-	-	-		SYBR Green I		0.01	0.05	None			52
255;132;197;238	E5	Sample 53	None	-	-	Negative	Unchecked	Unknown	-	-	-	-	-		SYBR Green I		0.01	0.16	None			53
255;103;103;103	E6	Sample 54	None	24.87	-	Positive	Unchecked	Unknown	-	24.87	0	-	-		SYBR Green I		2.04	5.52	None			54
255;242;138;21	E7	Sample 55	None	25	-	Positive	Unchecked	Unknown	-	25	0	-	-		SYBR Green I		1.95	5.51	None			55
255;250;215;15	E8	Sample 56	None	-	-	Negative	Unchecked	Unknown	-	-	-	-	-		SYBR Green I		0.01	0.02	None			56
255;103;154;47	E9	Sample 57	None	-	-	Negative	Unchecked	Unknown	-	-	-	-	-		SYBR Green I		0.04	0.1	None			57
255;180;73;149	E10	Sample 58	None	34.95	-	Positive	Unchecked	Unknown	-	34.95	0	-	-		SYBR Green I		2.69	2.55	None			58
255;95;103;174	E11	Sample 59	None	35.91	-	Positive	Unchecked	Unknown	-	35.91	0	-	-		SYBR Green I		2.25	2.12	None			59
255;34;176;146	F2	Sample 62	None	24.23	-	Positive	Unchecked	Unknown	-	24.23	0	-	-		SYBR Green I		2.03	5.46	None			62
255;47;73;113	F3	Sample 63	None	24.64	-	Positive	Unchecked	Unknown	-	24.64	0	-	-		SYBR Green I		2.29	5.87	None			63
255;234;79;79	F4	Sample 64	None	-	-	Negative	Unchecked	Unknown	-	-	-	-	-		SYBR Green I		0.01	0.05	None			64
255;66;41;24	F5	Sample 65	None	34.79	-	Positive	Unchecked	Unknown	-	34.79	0	-	-		SYBR Green I		2.35	2.66	None			65
255;132;197;238	F6	Sample 66	None	24.61	-	Positive	Unchecked	Unknown	-	24.61	0	-	-		SYBR Green I		1.73	5.08	None			66
255;103;103;103	F7	Sample 67	None	24.34	-	Positive	Unchecked	Unknown	-	24.34	0	-	-		SYBR Green I		1.68	5	None			67
255;242;138;21	F8	Sample 68	None	-	-	Negative	Unchecked	Unknown	-	-	-	-	-		SYBR Green I		0.02	0.06	None			68
255;250;215;15	F9	Sample 69	None	-	-	Negative	Unchecked	Unknown	-	-	-	-	-		SYBR Green I		0	0.01	None			69
255;103;154;47	F10	Sample 70	None	34.3	-	Positive	Unchecked	Unknown	-	34.3	0	-	-		SYBR Green I		2.23	3.19	None			70
255;180;73;149	F11	Sample 71	None	-	-	Negative	Unchecked	Unknown	-	-	-	-	-		SYBR Green I		0	0	None			71
255;205;18;55	G2	Sample 74	None	24.63	-	Positive	Unchecked	Unknown	-	24.63	0	-	-		SYBR Green I		1.72	5	None			74
255;34;176;146	G3	Sample 75	None	24.7	-	Positive	Unchecked	Unknown	-	24.7	0	-	-		SYBR Green I		1.92	5.33	None			75
255;47;73;113	G4	Sample 76	None	#VALUE!	-	Negative	Unchecked	Unknown	-	-	-	-	-		SYBR Green I		0	0.05	None			76
255;234;79;79	G5	Sample 77	None	36.15	-	Positive	Unchecked	Unknown	-	36.15	0	-	-		SYBR Green I		1.46	1.73	None			77
255;66;41;24	G6	Sample 78	None	25.12	-	Positive	Unchecked	Unknown	-	25.12	0	-	-		SYBR Green I		1.44	4.77	None			78
255;132;197;238	G7	Sample 79	None	24.66	-	Positive	Unchecked	Unknown	-	24.66	0	-	-		SYBR Green I		1.42	4.6	None			79
255;103;103;103	G8	Sample 80	None	37.64	-	Positive	Unchecked	Unknown	-	37.64	0	-	-		SYBR Green I		0.51	0.84	None			80
255;242;138;21	G9	Sample 81	None	36.63	-	Positive	Unchecked	Unknown	-	36.63	0	-	-		SYBR Green I		1.08	1.46	None			81
255;250;215;15	G10	Sample 82	None	31.82	-	Positive	Unchecked	Unknown	-	31.82	0	-	-		SYBR Green I		1.75	4.57	None			82
255;103;154;47	G11	Sample 83	None	30.15	-	Positive	Unchecked	Unknown	-	30.15	0	-	-		SYBR Green I		1.81	5.04	None			83
255;95;103;174	H2	Sample 86	None	23.16	-	Positive	Unchecked	Unknown	-	23.16	0	-	-		SYBR Green I		2.02	5.34	None			86
255;205;18;55	H3	Sample 87	None	23.37	-	Positive	Unchecked	Unknown	-	23.37	0	-	-		SYBR Green I		1.93	5.34	None			87
255;34;176;146	H4	Sample 88	None	31.47	-	Positive	Unchecked	Unknown	-	31.47	0	-	-		SYBR Green I		2.01	4.96	None			88
255;47;73;113	H5	Sample 89	None	30.66	-	Positive	Unchecked	Unknown	-	30.66	0	-	-		SYBR Green I		2.13	5.31	None			89
255;234;79;79	H6	Sample 90	None	24.67	-	Positive	Unchecked	Unknown	-	24.67	0	-	-		SYBR Green I		1.65	4.97	None			90
255;66;41;24	H7	Sample 91	None	24.66	-	Positive	Unchecked	Unknown	-	24.66	0	-	-		SYBR Green I		1.47	4.71	None			91
255;132;197;238	H8	Sample 92	None	36.27	-	Positive	Unchecked	Unknown	-	36.27	0	-	-		SYBR Green I		1.6	1.8	None			92
255;103;103;103	H9	Sample 93	None	39.15	-	Positive	Unchecked	Unknown	-	39.15	0	-	-		SYBR Green I		0.16	0.31	None			93
255;242;138;21	H10	Sample 94	None	30.96	-	Positive	Unchecked	Unknown	-	30.96	0	-	-		SYBR Green I		1.72	4.79	None			94
255;250;215;15	H11	Sample 95	None	26.12	-	Positive	Unchecked	Unknown	-	26.12	0	-	-		SYBR Green I		1.37	3.69	None			95
