# Supplementary material for: PANoptosis-based molecular clustering and prognostic signature predicts patient survival and immune landscape in colon cancer
Source: Front Genet. 2022 Sep 14;13:955355. doi: 10.3389/fgene.2022.955355 (PMC9515384; doi:10.3389/fgene.2022.955355)
Supplement: Supplementary file 5 [file Table1.XLSX]

Gene	Type
CASP8	PANoptosis
FADD	PANoptosis
CASP6	PANoptosis
NLRP3	PANoptosis
TAB2	PANoptosis
TAB3	PANoptosis
PSTPIP2	PANoptosis
TNFAIP3	PANoptosis
CASP7	PANoptosis
PARP1	PANoptosis
GSDMD	PANoptosis
MLKL	PANoptosis
IRF1	PANoptosis
AIM2	PANoptosis
ZBP1	PANoptosis
CASP1	PANoptosis
RIPK1	PANoptosis
RIPK3	PANoptosis
TRADD	PANoptosis
